# Supplementary material for: Rock substrate rather than black stain alterations drives microbial community structure in the passage of Lascaux Cave
Source: Microbiome. 2018 Dec 5;6:216. doi: 10.1186/s40168-018-0599-9 (PMC6282324; doi:10.1186/s40168-018-0599-9)
Supplement: Supplementary file 3 — Table S1. NRI and NTI values for groups of OTUs of bacteria (groups 1–34), micro-eukaryotes (groups 1–14) and fungi (groups 1–8). (ZIP 2585 kb) [file 40168_2018_599_MOESM3_ESM.zip]

Archive with 2 entries (2 files):
- FigureS3AB.pdf
- FigureS3CD.pdf
